# Supplementary material for: Fat Quality Impacts the Effect of a High-Fat Diet on the Fatty Acid Profile, Life History Traits and Gene Expression in Drosophila melanogaster
Source: Cells. 2022 Dec 14;11(24):4043. doi: 10.3390/cells11244043 (PMC9776686; doi:10.3390/cells11244043)
Supplement: Supplementary file 1 [file cells-11-04043-s001.zip]

Archive with 4 entries (2 files):
- cells-2067213-supplementary/
- cells-2067213-supplementary/Supplemental Files/
- cells-2067213-supplementary/Supplemental Files/Supplemental Table S1.xlsx
- cells-2067213-supplementary/Supplemental Files/Supplemental Table S2.xlsx
