# Supplementary material for: Fat Quality Impacts the Effect of a High-Fat Diet on the Fatty Acid Profile, Life History Traits and Gene Expression in Drosophila melanogaster
Source: Cells. 2022 Dec 14;11(24):4043. doi: 10.3390/cells11244043 (PMC9776686; doi:10.3390/cells11244043)
Supplement: Supplementary file 1 [file cells-11-04043-s001.zip › cells-2067213-supplementary/Supplemental Files/Supplemental Table S1.xlsx]

## Sheet: BF upregulated
Significantly upregulated FC > 1.5; p < 0.05						Significantly upregulated FC > 1.5; FDR adjusted p < 0.1
Name	Log₂ fold change	Fold change	P-value			Name	Log₂ fold change	Fold change	FDR p-value	Gene function
CG43920	8.50011	362.066	1.84244e-10			Dro	6.13249	70.1555	6.00431e-09	Drosocin(Dro)
edin	7.06683	134.069	0.000372869			AttB	5.87323	58.6163	6.00431e-09	Attacin-B(AttB)
IM18	6.45429	87.6872	5.27485e-08			IM23	4.85608	28.9618	2.39362e-07	Immune induced molecule 23
CG33462	6.34116	81.0736	0.00149737			CG43920	8.50011	362.066	8.15139e-07	unkown function
DptA	6.31107	79.4004	1.67586e-08			AttC	5.75744	54.0955	1.59721e-06	Attacin-C(AttC)
Dro	6.13249	70.1555	5.92859e-13			DptB	5.75875	54.1447	2.59532e-06	Diptericin B
AttB	5.87323	58.6163	6.78568e-13			Mtk	5.15118	35.5353	6.33285e-06	Metchnikowin(Mtk)
DptB	5.75875	54.1447	8.7992e-10			IM1	3.24534	9.48296	1.19398e-05	Immune induced molecule 1
AttC	5.75744	54.0955	4.51265e-10			TotM	1.98908	3.96985	2.72132e-05	Turandot M(TotM)
TwdlF	5.61637	49.0564	0.00299968			DptA	6.31107	79.4004	2.96578e-05	Diptericin A(DptA)
Mtk	5.15118	35.5353	2.50494e-09			IM18	6.45429	87.6872	8.48627e-05	Immune induced molecule 18
CecA2	5.00758	32.1685	1.79808e-06			TotC	1.87192	3.66018	0.000123464	Turandot C(TotC)
IM23	4.85608	28.9618	4.05768e-11			AttA	4.10266	17.18	0.000141895	Attacin-A
SPH93	4.80819	28.0163	3.65387e-05			TotA	1.90454	3.74389	0.000256163	Turandot A
CecA1	4.17327	18.0417	2.24177e-07			CecA1	4.17327	18.0417	0.000264484	Cecropin A1
AttA	4.10266	17.18	1.04235e-07			PGRP-SB1	3.20609	9.22849	0.00175295	Peptidoglycan recognition protein SB1(PGRP-SB1)
CG43773	3.9758	15.7338	0.0261573			CecA2	5.00758	32.1685	0.0018718	Cecropin A2(CecA2)
CG14743	3.77453	13.685	0.00846155			CG13215	1.89085	3.70853	0.00909701	unkown function
CG34040	3.72196	13.1954	0.0106024			CG43202	2.59997	6.06275	0.011371	Bomanin Tailed 1
CG43236	3.57015	11.8774	2.39878e-05			Diedel	2.30599	4.94507	0.011371	a Marker of the Immune Response
CG30098	3.45695	10.9811	0.00047024			GNBP-like3	2.1089	4.31362	0.0134675	Predicted to enable carbohydrate binding activity. Involved in defense response to other organism.
CecC	3.33457	10.088	0.000142661			CG43236	3.57015	11.8774	0.019296	Mtk-like; Involved in response to wounding. Located in extracellular region.
CG14219	3.32185	9.99945	0.0111871			SPH93	4.80819	28.0163	0.0279018	Serine protease homolog 93; Involved in defense response to Gram-positive bacterium.
IM1	3.24534	9.48296	5.39745e-09			IM4	1.95164	3.86815	0.0279018	Immune induced molecule 4
PGRP-SB1	3.20609	9.22849	1.58486e-06			LManVI	2.80285	6.97818	0.0320404	Lysosomal alpha-mannosidase VIHochregulation; other glycan degradation
CecB	3.06208	8.35178	0.00464297			CG14499	3.05145	8.29047	0.0340913	Predicted to enable carbohydrate binding activity.
CG14499	3.05145	8.29047	5.26233e-05			CG33470	1.71253	3.27734	0.0340913	BaraA1; Baramicin A1; Secreted immune-induced peptides induced by Toll signaling
CG43175	2.94219	7.68575	0.000106733			CG18067	1.10824	2.15582	0.0340913	BbD; Bombardier; Involved in antimicrobial humoral response. Located in extracellular space.
LManVI	2.80285	6.97818	4.52624e-05			CG42807	1.71932	3.29282	0.0343365	unkown function
CG43202	2.59997	6.06275	1.28508e-05			Muc68Ca	1.97877	3.94157	0.0382593	Mucin 68Ca; Predicted to be an extracellular matrix structural constituent. Predicted to be located in extracellular matrix.
CG33775	2.59032	6.02232	0.0420998			CG43175	2.94219	7.68575	0.059396	Involved in response to wounding.
CG14957	2.52646	5.76158	0.010246			IMPPP	1.67975	3.20372	0.059396	Baramicin A2; Secreted immune-induced peptides induced by Toll signaling
CG13226	2.49327	5.63054	0.000539576			CG4757	1.6042	3.04027	0.0595476	Carboxylesterase; Enables serine hydrolase activity.
CG7573	2.45576	5.48603	0.0468166			CG30026	1.42569	2.68644	0.0595476	unkown function
Diedel	2.30599	4.94507	1.22415e-05			ImpL2	0.837949	1.78751	0.0679154	Ecdysone-inducible gene L2
CG42729	2.21565	4.64491	0.0320509			CecC	3.33457	10.088	0.0701297	Cecropin C(CecC)
Acp24A4	2.14367	4.41886	0.034812			CG18609	0.976482	1.96766	0.0755612	Predicted to enable fatty acid elongase activity. Predicted to be involved in fatty acid biosynthetic process and sphingolipid biosynthetic process. Predicted to be integral component of endoplasmic reticulum membrane. Is expressed in adult fat body; adult head; embryonic/larval oenocyte; and organism. Orthologous to human ELOVL1 (ELOVL fatty acid elongase 1) and ELOVL7 (ELOVL fatty acid elongase…
CG13216	2.13562	4.39425	0.0224605			Cyp4g1	1.01283	2.01787	0.085904	Cytochrome P450-4g1(Cyp4g1); omega-hydroxylase that regulates TAG composition; encodes the terminal oxidative decarbonylase in cuticular hydrocarbon biosynthesis within oenocytes.
CG17234	2.11813	4.34131	0.0051463			TotX	1.42817	2.69106	0.088597	Turandot X
GNBP-like3	2.1089	4.31362	1.59811e-05
AttD	2.10315	4.29648	0.0146604
CG34334	2.04696	4.13233	0.0295211								Innate immunity/Stress response
CG32783	2.0285	4.07982	0.00667973
TotM	1.98908	3.96985	1.38396e-08								Fatty acid metabolism
Muc68Ca	1.97877	3.94157	6.48572e-05
CG1571	1.97653	3.93547	0.0366583
IM4	1.95164	3.86815	3.78393e-05
Sid	1.94022	3.83764	0.000462892
CG7164	1.93413	3.82147	0.0244501
CG18563	1.92793	3.80508	0.0144092
CG43117	1.91265	3.76501	0.0117862
TotA	1.90454	3.74389	2.02649e-07
CG13215	1.89085	3.70853	9.25276e-06
CG8260	1.88507	3.69372	0.0415029
TotC	1.87192	3.66018	8.37188e-08
CG12209	1.86579	3.64467	0.0230061
PH4alphaNE3	1.83437	3.56615	0.0363878
CG34235	1.79122	3.46108	0.0312543
CG42807	1.71932	3.29282	5.62671e-05
CG33470	1.71253	3.27734	5.39388e-05
IMPPP	1.67975	3.20372	0.000107401
sna	1.65623	3.15191	0.0101769
CG42662	1.65129	3.14114	0.00100627
CG33160	1.62881	3.09258	0.0475668
CG4757	1.6042	3.04027	0.000111432
prd	1.59803	3.02729	0.0226671
CG30283	1.56311	2.95491	0.02955
Est-P	1.55862	2.94571	0.00187776
CG9021	1.55798	2.94441	0.0437895
CG14273	1.55528	2.9389	0.0032433
Mal-A4	1.55002	2.92822	0.0311603
Myo81F	1.54471	2.91745	0.025093
IM14	1.53938	2.90669	0.00258763
Drsl2	1.5161	2.86016	0.0185221
CG18585	1.49742	2.82336	0.0345438
CG32107	1.47457	2.779	0.00563254
exex	1.44848	2.7292	0.0224589
CG10911	1.42821	2.69113	0.000745471
TotX	1.42817	2.69106	0.000195247
CG30026	1.42569	2.68644	0.000114405
CG14111	1.41982	2.67551	0.0475188
upd3	1.4184	2.6729	0.0324635
CG34431	1.41713	2.67053	0.0344232
CG34432	1.41013	2.65761	0.0406882
Mur29B	1.3748	2.59332	0.00139775
CG31626	1.37269	2.58953	0.0255326
CG5882	1.36904	2.58299	0.0425999
Npc2e	1.36458	2.57502	0.0149274
CG10912	1.32853	2.51146	0.00240029
CG13749	1.32694	2.5087	0.0159173
Or47b	1.31738	2.49213	0.0460629
Mabi	1.30904	2.47777	0.0298756
CG10943	1.29201	2.44868	0.0227302
Cht4	1.25783	2.39136	0.00341461
CG32055	1.24599	2.37182	0.0218356
IM2	1.24391	2.3684	0.00455221
CG17707	1.22943	2.34475	0.0320555
CG34054	1.22316	2.33457	0.00489765
CG42353	1.21476	2.32103	0.00650709
Muc68E	1.20671	2.3081	0.028457
Crys	1.19304	2.28634	0.00719245
PGRP-SC1a	1.19304	2.28634	0.0212426
Fst	1.18978	2.28118	0.0304085
Gba1a	1.18703	2.27683	0.0300937
CG15894	1.18627	2.27564	0.00262338
CG10864	1.178	2.26263	0.0467822
lectin-46Ca	1.13449	2.19541	0.0473727
IM3	1.13339	2.19373	0.000355503
lectin-37Da	1.1313	2.19056	0.0124664
CG18067	1.10824	2.15582	5.29238e-05
Phlpp	1.09941	2.14267	0.0365973
Traf-like	1.07555	2.10753	0.0230136
brk	1.05797	2.082	0.0321998
Abd-B	1.05581	2.07888	0.0121979
esg	1.04044	2.05685	0.0383567
CG32115	1.03863	2.05427	0.0384332
CG4269	1.03757	2.05277	0.00585796
ex	1.0291	2.04075	0.013105
CG15254	1.02521	2.03526	0.0169792
Cyp4g1	1.01283	2.01787	0.000184458
pirk	1.01104	2.01536	0.0211697
CNMaR	1.00706	2.00982	0.0251125
CG30357	0.995928	1.99436	0.0147762
CG32694	0.988484	1.9841	0.00167694
CG32834	0.979081	1.97121	0.00104621
ham	0.976959	1.96831	0.017212
CG18609	0.976482	1.96766	0.00015798
Cpr76Bc	0.974307	1.9647	0.0435157
CG42740	0.971162	1.96042	0.00532756
CG13482	0.970907	1.96007	0.0332408
Spn88Eb	0.963769	1.9504	0.00612352
CG13075	0.960582	1.94609	0.0360796
CG13855	0.956161	1.94014	0.0493579
ppk	0.953289	1.93628	0.0336233
CG5791	0.948429	1.92977	0.0269697
Ir47a	0.947696	1.92879	0.0152565
CG2217	0.942501	1.92186	0.00881052
CG18234	0.92402	1.89739	0.0363238
CG7366	0.923196	1.89631	0.0380015
CG34291	0.915956	1.88682	0.0134928
Ir62a	0.907431	1.8757	0.018995
Cyp4ac3	0.897284	1.86256	0.0248354
Ssl2	0.892407	1.85627	0.0498391
TwdlT	0.884186	1.84572	0.011787
DIP-delta	0.87831	1.83822	0.0348688
CG30008	0.877668	1.8374	0.000332287
net	0.863886	1.81993	0.0496237
CG11893	0.8593	1.81416	0.0445525
Ids	0.85872	1.81343	0.0107645
CG11854	0.856801	1.81102	0.0455947
dpp	0.854584	1.80824	0.0313026
gt	0.85407	1.80759	0.0357194
CG13641	0.850034	1.80254	0.0407661
Itgbn	0.84919	1.80149	0.0260762
drm	0.847163	1.79896	0.00688564
Pif1A	0.839322	1.78921	0.000350359
ImpL2	0.837949	1.78751	0.000134319
CG11619	0.818985	1.76416	0.033582
CG43349	0.811952	1.75558	0.048359
tnc	0.811116	1.75457	0.0374748
Lim1	0.803527	1.74536	0.0202252
ckd	0.802571	1.74421	0.0406953
Rcd2	0.800014	1.74112	0.024448
CG8916	0.797798	1.73845	0.0459352
spirit	0.794503	1.73448	0.0313136
CG13510	0.794011	1.73389	0.0264394
Lcp65Ag2	0.787611	1.72621	0.035912
Crz	0.779796	1.71689	0.0218957
Vml	0.77704	1.71361	0.00626249
frac	0.7706	1.70598	0.0235479
santa-maria	0.768624	1.70364	0.0139195
CG45088	0.766144	1.70072	0.0360918
moody	0.764632	1.69894	0.0391447
Cyp312a1	0.761557	1.69532	0.0178578
CG4213	0.761547	1.69531	0.0342012
CG3604	0.760671	1.69428	0.011377
Ets21C	0.758926	1.69223	0.0298707
ana	0.754235	1.68674	0.0399147
CG33509	0.753331	1.68568	0.0362142
Dh44	0.751991	1.68412	0.0379171
CG31300	0.751523	1.68357	0.0399626
Fad2	0.751126	1.68311	0.0143833
CG5399	0.74932	1.681	0.0366644
CG7236	0.745399	1.67644	0.0439967
CG13116	0.738259	1.66816	0.0305569
Glt	0.733383	1.66253	0.0320633
CG1468	0.729649	1.65824	0.0195745
Phk-3	0.728809	1.65727	0.0257813
SPR	0.726771	1.65493	0.0394129
abd-A	0.724024	1.65178	0.0495004
CG14853	0.720659	1.64793	0.0234695
CG30460	0.718443	1.64541	0.0449315
stnA	0.716773	1.6435	0.0227201
CG10126	0.71415	1.64052	0.0124398
CG12851	0.713797	1.64012	0.0388342
Def	0.712288	1.6384	0.0459378
ple	0.71184	1.63789	0.0402411
Atet	0.704946	1.63008	0.00089247
CG34357	0.703893	1.62889	0.0431163
Kr-h1	0.696191	1.62022	0.0286725
mAChR-A	0.693796	1.61753	0.0324304
CG13704	0.692905	1.61653	0.0290421
CG33258	0.686981	1.60991	0.0450933
CG16772	0.685704	1.60849	0.0283624
Tsp42Ed	0.677822	1.59972	0.00996408
CG12239	0.67372	1.59518	0.000331608
Shaw	0.671536	1.59277	0.0488725
ATP8B	0.670785	1.59194	0.00336673
CG11878	0.670777	1.59193	0.00838227
CG4577	0.666059	1.58673	0.00160424
Gad1	0.66551	1.58613	0.00961996
stnB	0.66432	1.58482	0.0351032
Tep2	0.659153	1.57916	0.00789914
vvl	0.653072	1.57251	0.0308213
Pka-C3	0.653058	1.5725	0.0371409
dpr21	0.649139	1.56823	0.0390469
CG14125	0.648987	1.56807	0.048943
bark	0.646824	1.56572	0.0420287
Obp57a	0.645642	1.56444	0.00369913
CG9626	0.635121	1.55307	0.0144506
CG9458	0.631936	1.54964	0.0216064
Uro	0.630788	1.54841	0.00420962
Gasp	0.629903	1.54746	0.0316496
Lectin-galC1	0.625783	1.54305	0.020848
CG7910	0.624094	1.54124	0.0124685
CG17562	0.623657	1.54078	0.030048
EbpIII	0.61802	1.53477	0.000899432
Xrp1	0.617943	1.53469	0.00848116
CG31077	0.617937	1.53468	0.0144847
sli	0.612616	1.52903	0.0161229
mthl10	0.612606	1.52902	0.0403375
CG8547	0.610118	1.52638	0.00997643
Cyp4p1	0.6088	1.52499	0.0303637
Clect27	0.606919	1.523	0.0101449
dpy	0.599686	1.51539	0.0374512
Spn47C	0.598992	1.51466	0.0248696
Thor	0.59721	1.51279	0.00166088
CG2269	0.596866	1.51243	0.0140174
Rgk1	0.59479	1.51025	0.0369591
Nplp1	0.592689	1.50805	0.0161298
Lrp4	0.592118	1.50746	0.0075372
Tep4	0.590288	1.50555	0.0037224

## Sheet: BF downregulated
Significantly downregulated FC < -1.5; p < 0.05						Significantly downregulated FC < -1.5; FDR adjusted p < 0.1
Name	Log₂ fold change	Fold change	P-value			Name	Log₂ fold change	Fold change	FDR p-value	Gene function
CG8526	-0.584985	-1.50002	0.0421972			none
CG1648	-0.650057	-1.56923	0.00102267
Prat2	-0.653206	-1.57266	0.0120874
Cp19	-0.724269	-1.65206	0.0269624
CG43965	-0.734333	-1.66363	0.0129138
Cp16	-0.810724	-1.75409	0.0139903
His2A:CG31618	-0.891112	-1.8546	0.0496792
CG31559	-0.977579	-1.96916	0.0271778
CG8661	-0.996379	-1.99499	0.0293882
CG17118	-1.01693	-2.02361	0.049448
His2A:CG33814	-1.08229	-2.1174	0.0255373
CG2444	-1.16294	-2.23913	0.0167525
CG11131	-1.29206	-2.44877	0.0115217
CG42586	-1.68648	-3.2187	0.0256079
CG9682	-1.68843	-3.22307	0.0190742
CG15459	-1.74615	-3.35461	0.0432023
Lsp1beta	-1.80998	-3.50638	0.0162654
mey	-1.83124	-3.55843	0.0261574
CG14395	-1.8505	-3.60626	0.0110366
CG18404	-1.85226	-3.61065	0.00196535
Lsp2	-1.87256	-3.66182	0.00647546
CG1324	-1.88066	-3.68245	0.0277356
nyo	-1.90841	-3.75395	0.0332725
CG12699	-1.92429	-3.79551	0.0203301
S-Lap7	-1.95447	-3.87574	0.0326443
CG31775	-2.0691	-4.19626	0.00480957
Osi15	-2.11391	-4.32864	0.0213814
fest	-2.16094	-4.47207	0.0209481
CG8701	-2.16968	-4.49922	0.0117368
CG31740	-2.171	-4.50337	0.0203415
CG9133	-2.17728	-4.52301	0.0266214
CG4955	-2.25123	-4.76087	0.0188425
CG15219	-2.26558	-4.80848	0.0401573
Ssl	-2.27414	-4.83709	0.0325806
CG6026	-2.29733	-4.91547	0.0300411
CG3213	-2.31533	-4.9772	0.00288708
CG11786	-2.32017	-4.99392	0.0370321
ImpE2	-2.46249	-5.51168	0.0168051
loopin-1	-2.50947	-5.6941	0.00152958
CG6118	-2.52664	-5.76228	0.00881508
CG17377	-2.59838	-6.05606	0.00795953
CG10252	-2.68423	-6.42737	0.00194775
S-Lap4	-2.71083	-6.54698	0.00585426
CG12860	-2.71192	-6.55191	0.0127596
hydra	-2.73692	-6.66645	0.0423607
ProtB	-2.81155	-7.02039	0.0281901
S-Lap3	-2.87631	-7.34271	0.00763221
Dic2	-2.96612	-7.81432	0.0272503
Ppm1	-3.02223	-8.12423	0.0284347
S-Lap8	-3.06368	-8.36105	0.00370245
CG3124	-3.07635	-8.4348	0.00404165
ocn	-3.11795	-8.68151	0.00665314
CG7251	-3.1521	-8.8895	0.0130253
CG31988	-3.16443	-8.96581	0.00393488
CG12861	-3.41336	-10.6542	0.00136849
Gr33a	-3.48715	-11.2134	0.0479598
CG17376	-3.51484	-11.4307	0.000501726
CG4375	-3.53061	-11.5564	0.0488481
CG5790	-3.5532	-11.7387	0.0456039
CG6140	-3.58285	-11.9825	0.0441227
CG3330	-3.68457	-12.8578	0.0364617
CG30413	-3.6891	-12.8983	0.00146301
CG14305	-3.70443	-13.036	0.0435915
CG9130	-3.79556	-13.886	0.0330877
CG17196	-3.91732	-15.1088	0.028201
CG5614	-4.02979	-16.3338	0.0251212
CG18266	-4.1831	-18.1651	0.0215098
CG30376	-4.53137	-23.1249	0.0116548
CG18853	-4.73607	-26.6501	0.0137709
CG34168	-5.04172	-32.9388	0.0053614

## Sheet: FO upregulated
Significantly upregulated FC > 1.5; p < 0.05						Significantly upregulated FC > 1.5; FDR adjusted p < 0.1
Name	Log₂ fold change	Fold change	P-value			Name	Log₂ fold change	Fold change	FDR p-value	Gene function
Gnmt	5.54587	46.7167	3.19855e-13			Gnmt	5.54587	46.7167	2.83024e-09	Glycine C-acetyltransferase
TwdlF	5.23136	37.5662	0.0092863			Alp2	2.3591	5.13049	0.000299076	Alkaline phosphatase 2(Alp2)
CG5070	4.74604	26.835	0.0177123			TotA	1.81686	3.52314	0.000659066	Turandot A(TotA)
att-ORFB	4.21349	18.5518	0.0424191			TotC	1.92535	3.79829	0.000782586	Turandot C(TotC)
CG3264	3.84235	14.3437	0.000202158			TotM	1.59751	3.02621	0.00111998	Turandot M(TotM)
RpL37b	3.36688	10.3165	0.0167595			Drsl4	1.85958	3.62903	0.00139008	Drosomycin-like 4()
PH4alphaSG1	3.3658	10.3088	0.00163823			phu	1.80136	3.48549	0.00548271	phurba tashi(phu); Predicted to enable alkaline phosphatase activity. Involved in response to hypoxia and response to nicotine. Predicted to be located in cell surface.
Muc30E	3.34218	10.1413	0.0162333			Cyp4g1	1.08203	2.11701	0.0057264	Cytochrome P450-4g1(Cyp4g1); omega-hydroxylase that regulates TAG composition; encodes the terminal oxidative decarbonylase in cuticular hydrocarbon biosynthesis within oenocytes.
CG33339	3.33217	10.0712	0.00842437			CG34166	2.21207	4.63338	0.00879682	unkown function
AttC	3.2434	9.47021	0.000142689			Cyp6a8	1.23915	2.36059	0.00988682	Cytochrome P450 6a8; Alkane 1-monooxygenase; Involved in the metabolism of insect hormones and in the breakdown of synthetic insecticides.
CG43920	3.18861	9.1173	0.0112662			Cyp6w1	1.35254	2.55362	0.010518	Cytochrome P450 6w1; Involved in the metabolism of insect hormones and in the breakdown of synthetic insecticides.
Lsp2	3.07948	8.45309	0.00022482			CG6300	1.58138	2.99256	0.0122896	Acyl-CoA synthetase X1 L; Long-chain-fatty-acid--CoA ligase; Predicted to enable long-chain fatty acid-CoA ligase activity. Predicted to be involved in fatty-acyl-CoA biosynthetic process and long-chain fatty acid metabolic process.
DptB	3.01673	8.09329	0.000827952			CG18609	0.98632	1.98113	0.0124102	Predicted to enable fatty acid elongase activity (Orthologous to human ELOVL1 (ELOVL fatty acid elongase 1) and ELOVL7 (ELOVL fatty acid elongase 7). Predicted to be involved in fatty acid biosynthetic process and sphingolipid biosynthetic process.
CG31002	2.9689	7.82941	0.000433003			CG30008	0.934407	1.91111	0.0126683	Predicted to enable fatty acid elongase activity (Orthologous to human ELOVL1 (ELOVL fatty acid elongase 1) and ELOVL7 (ELOVL fatty acid elongase 7). Predicted to be involved in fatty acid biosynthetic process and sphingolipid biosynthetic process.
DptA	2.90309	7.48029	0.00780427			PGRP-SB1	2.44492	5.44496	0.0170687	Peptidoglycan recognition protein SB1(PGRP-SB1); Toll and Imd signaling pathway,
Gr63a	2.87768	7.34966	0.00998313			CG8665	1.59454	3.01998	0.0185309	Predicted to enable aldehyde dehydrogenase (NAD+) activity and formyltetrahydrofolate dehydrogenase activity. Predicted to be involved in 10-formyltetrahydrofolate catabolic process; biosynthetic process; and one-carbon metabolic process.
Mtk	2.69005	6.45334	0.00256362			rib	2.22168	4.66438	0.0207117	ribbon (rib) encodes a nuclear BTB-domain protein, expressed in most embryonic cells. It is required for development of the salivary gland and trachea, as well as for dorsal closure. It regulates both growth and differentiation of salivary gland cells.
E(spl)mdelta-HLH	2.5784	5.97277	0.000948334			CG34291	1.47849	2.78658	0.0281239	unkown function
insb	2.5149	5.71557	0.00154368			AttC	3.2434	9.47021	0.0459121	Attacin-C(AttC)
PGRP-SB1	2.44492	5.44496	3.69762e-05			CG3264	3.84235	14.3437	0.0606372	Alp8, Alkaline phosphatase 8
CG12496	2.4282	5.38222	0.0274652			Lsp2	3.07948	8.45309	0.0652235	Larval storage protein (LSP) which may serve as a store of amino acids for synthesis of adult proteins.
AttB	2.42792	5.38119	0.000461572			Smvt	0.676108	1.59782	0.101463	Sodium-dependent multivitamin transporter; intestinal glucose transport
E(spl)mgamma-HLH	2.42761	5.38002	0.00130116			CG17562	0.91143	1.88091	0.103431	Predicted to enable fatty-acyl-CoA reductase (alcohol-forming) activity. Predicted to be involved in long-chain fatty-acyl-CoA metabolic process.
yellow-e2	2.39325	5.25341	0.0128779
Alp2	2.3591	5.13049	2.02798e-07									Innate immunity/stress response
LManVI	2.34002	5.06308	0.00188826
CG15534	2.28653	4.87882	0.00610452									Fatty acid metabolism
rib	2.22168	4.66438	5.14088e-05
CG34166	2.21207	4.63338	1.34212e-05									Alkaline phosphatase
CG3108	2.14645	4.42736	0.0190184
lectin-24A	2.1228	4.35538	0.0203213									Monooxygenase
Alp1	2.10626	4.30574	0.00132554
ase	2.09289	4.26601	0.0248642
CG32182	2.08941	4.25575	0.0491163
CecB	2.08459	4.24155	0.0238273
CG3292	2.0639	4.18116	0.0157339	Alp 7
l(1)sc	2.04046	4.11376	0.0236429
yellow-e3	2.03058	4.0857	0.011472
Hsp70Bb	2.02197	4.06138	0.0275381
CecA2	2.01539	4.04291	0.01863
BobA	2.01282	4.03571	0.00706289
Him	1.99273	3.97988	0.000887874
CG32198	1.97561	3.93295	0.0198105
wor	1.9612	3.89386	0.0137006
TotC	1.92535	3.79829	7.07543e-07
CG15480	1.92103	3.78693	0.0202902
CG12011	1.89334	3.71495	0.0415513
Hsp70Ba	1.89083	3.70848	0.0185152
E(spl)m4-BFM	1.87402	3.66552	0.00374621
Ocho	1.86548	3.6439	0.00191338
CG9083	1.8615	3.63385	0.0290096
Drsl4	1.85958	3.62903	1.49242e-06
sna	1.84257	3.58647	0.00113777
TotA	1.81686	3.52314	5.58625e-07
phu	1.80136	3.48549	7.12563e-06
Ama	1.77984	3.43387	0.00419431
nw	1.77769	3.42876	0.0223768
nerfin-1	1.77627	3.4254	0.0240313
CG9733	1.7503	3.36429	0.00618833
Osi19	1.71844	3.2908	0.00159844
E(spl)m5-HLH	1.70655	3.2638	0.0277694
CG30287	1.7065	3.26368	0.0167516
CG34427	1.69975	3.24844	0.0301865
Spn43Aa	1.69285	3.23294	0.0282747
CG11333	1.65505	3.14934	0.0105418
CG15625	1.62043	3.07466	0.0491519
NimC4	1.59946	3.03029	0.00356506
TotM	1.59751	3.02621	1.13915e-06
CG8665	1.59454	3.01998	4.39792e-05
Osi9	1.59419	3.01926	0.0127983
Diedel	1.5864	3.00299	0.00461637
E(spl)m8-HLH	1.5823	2.99446	0.0446104
CG6300	1.58138	2.99256	2.22223e-05
CG34234	1.49583	2.82026	0.028723
CG44261	1.49436	2.81739	0.0493069
CG34291	1.47849	2.78658	7.94595e-05
Dro	1.47037	2.77092	0.0218806
hll	1.43777	2.70901	0.0193546
CG9411	1.42788	2.69051	0.0155812
Tom	1.42221	2.67996	0.0287769
CG11425	1.41773	2.67165	0.00421998
lmd	1.40828	2.65421	0.0190685
CG15005	1.40666	2.65123	0.0112944
CG31664	1.39666	2.63292	0.0372557
Gr59e	1.3881	2.61733	0.0317686
Cyp6w1	1.35254	2.55362	1.83103e-05
Hsp70Ab	1.3392	2.53011	0.000900414
gsb-n	1.25445	2.38576	0.0290186
sala	1.2511	2.38023	0.0394209
Cyp6a8	1.23915	2.36059	1.56428e-05
CG18585	1.23327	2.35099	0.0343599
CG1942	1.22286	2.3341	0.0282923
TotX	1.16842	2.24766	0.00301677
fj	1.14036	2.20436	0.0049524
CG13215	1.13355	2.19397	0.0197039
CG8534	1.12896	2.18701	0.00808626
IM23	1.09942	2.14269	0.0138395
Fad2	1.08368	2.11943	0.00059242
Cyp4g1	1.08203	2.11701	7.76593e-06
CG43085	1.07925	2.11294	0.0247094
Sardh	1.07038	2.09999	0.0223766
Hsp70Bc	1.06236	2.08835	0.0297816
Obp99d	1.06014	2.08513	0.0241877
Sodh-1	1.05792	2.08192	0.011367
CG2065	1.04124	2.05799	0.0025845
spdo	1.03151	2.04417	0.0170279
CG33301	1.02891	2.04048	0.0058225
CG11459	1.02878	2.04029	0.0364475
ft	1.01643	2.0229	0.0181618
CG2650	1.01055	2.01468	0.00951896
Osi14	1.00766	2.01064	0.0447212
CG18609	0.98632	1.98113	2.4544e-05
Dtg	0.983251	1.97692	0.0224888
smp-30	0.965681	1.95299	0.0105796
d	0.942128	1.92136	0.0288252
CG34217	0.940711	1.91947	0.0407794
CG30008	0.934407	1.91111	2.57704e-05
CG31975	0.923237	1.89637	0.0388615
CG31272	0.917095	1.88831	0.0060115
CG17562	0.91143	1.88091	0.000388821
Act88F	0.893726	1.85797	0.0217934
Obp99a	0.883434	1.84476	0.00139268
CG11854	0.869848	1.82747	0.037565
GstE3	0.843486	1.79438	0.000549336
CG9458	0.818944	1.76411	0.000562301
Hsp68	0.782982	1.72068	0.0484038
CG7910	0.781215	1.71858	0.00146431
CG34054	0.776469	1.71293	0.0419337
CG9459	0.770345	1.70568	0.031007
CG10361	0.752653	1.68489	0.0420923
CG10097	0.751979	1.6841	0.01838
CG3597	0.746071	1.67722	0.0182498
Jheh1	0.74272	1.67333	0.00318939
IM1	0.718843	1.64586	0.0259081
GstO3	0.703581	1.62854	0.00838532
CG31106	0.6965	1.62057	0.0186501
Cyp12d1-p	0.685874	1.60868	0.00643207
to	0.683933	1.60651	0.0027834
Smvt	0.676108	1.59782	0.000366933
CG17560	0.661171	1.58137	0.00373873
CG13309	0.659293	1.57931	0.00164195
Traf4	0.647115	1.56603	0.0344919
CG11889	0.64353	1.56215	0.00765263
Lectin-galC1	0.641677	1.56014	0.0146109
Cht10	0.616271	1.53291	0.0399484
CG15096	0.60976	1.52601	0.0337563
CG6432	0.603422	1.51932	0.0260654
CG33110	0.597149	1.51272	0.0114224
Send1	0.587417	1.50255	0.026995

## Sheet: FO downregulated
Significantly downregulated FC < -1.5; p < 0.05						Significantly downregulated FC < -1.5; FDR adjusted p < 0.1
Name	Log₂ fold change	Fold change	P-value			Name	Log₂ fold change	Fold change	FDR p-value	Gene function
CG45080	-0.591247	-1.50655	0.0023918			Obp56e	-1.50206	-2.83247	0	0	Odorant-binding protein 56e
Prosalpha1	-0.603051	-1.51893	0.0161169			CG17192	-2.36759	-5.1608	1.75548e-12	1.03556e-08	Triacylglycerol lipase; Enables serine hydrolase activity. Predicted to be involved in lipid catabolic process. Predicted to be active in extracellular space.
CG16926	-0.61401	-1.53051	9.84061e-06			MtnC	-2.47822	-5.57208	5.44353e-12	1.92668e-08	Metallothionein C(MtnC)
CG15209	-0.62639	-1.5437	0.00692037			CG8661	-3.02282	-8.12754	4.94405e-12	1.92668e-08	unkown function
CG16758	-0.627092	-1.54445	0.015682			CG6295	-1.66521	-3.1716	5.64095e-11	1.6638e-07	Triacylglycerol lipase; Enables serine hydrolase activity. Predicted to be involved in lipid catabolic process. Predicted to be active in extracellular space.
CG34212	-0.63142	-1.54909	0.00106611			alphaTry	-1.64311	-3.12338	2.47263e-10	6.25117e-07	αTrypsin; Enables serine hydrolase activity. Predicted to be involved in proteolysis. Is expressed in adult head and embryonic/larval digestive system.
CG33109	-0.632042	-1.54976	0.00489855			Jon74E	-1.69897	-3.24669	5.22259e-10	1.12647e-06	Enables serine hydrolase activity. Predicted to be involved in proteolysis.
Cyp4g15	-0.633346	-1.55116	0.0314403			CG5767	-2.46235	-5.51115	5.72881e-10	1.12647e-06	unkown function
Obp56g	-0.637767	-1.55592	0.00383662			betaTry	-1.40464	-2.64752	8.60797e-08	0.000152335	βTrypsin (βTry) encodes a putative digestive enzyme with predicted serine-type endopeptidase activity. βTry is highly expressed and enriched in the midgut, an organ involved in digestion.
CG7720	-0.639372	-1.55765	0.00118717			Vha100-4	-2.50978	-5.69534	1.00024e-07	0.000160921	Vacuolar H+ ATPase 100kD subunit 4; Predicted to be involved in proton transmembrane transport and vacuolar acidification. Predicted to be part of vacuolar proton-transporting V-type ATPase, V0 domain. Predicted to be active in plasma membrane. Is expressed in adult head; copper cell primordium; dorsal epidermis primordium; embryonic/larval midgut; and prothoracic gland.
CG9512	-0.641279	-1.55971	0.00297499			CG10514	-0.7316	-1.66048	2.60228e-07	0.000328947	unkown function
CG7992	-0.641792	-1.56027	0.0458286			CG11892	-0.760816	-1.69445	2.55645e-07	0.000328947	unkown function
CG12963	-0.650487	-1.5697	0.0370506			CG12374	-2.09814	-4.28157	8.87792e-07	0.000924191	Predicted to enable metallocarboxypeptidase activity. Predicted to be involved in proteolysis. Predicted to be active in extracellular space.
lcs	-0.665496	-1.58611	0.00113686			CG10477	-2.25176	-4.76262	1.71401e-06	0.00151665	Enables serine hydrolase activity. Predicted to be involved in proteolysis.
Nplp3	-0.668322	-1.58922	0.0130245			CG7299	-1.62013	-3.07402	3.16084e-06	0.00266369	unkown function
Obp19d	-0.673656	-1.59511	3.97584e-06			Obp19d	-0.673656	-1.59511	3.97584e-06	0.0031982	Odorant-binding protein 19d
CG6041	-0.673668	-1.59512	0.0237155			CG16926	-0.61401	-1.53051	9.84061e-06	0.00696597	unkown function
CG5773	-0.675136	-1.59675	7.62667e-05			CG5107	-1.67512	-3.19347	1.09318e-05	0.00744079	unkown function
CG43679	-0.682679	-1.60512	0.00887241			Lsd-1	-0.796131	-1.73644	1.84246e-05	0.010518	Lipid storage droplet-1; associated with lipid droplets. It protects lipid droplets from lipase mediated remobilization and facilitates lipolysis by serving as an anchoring point for lipases such as the one encoded by Hsl. It is involved in lipid storage amount regulation and energy homeostasis in concert with the product of Lsd-2
Rh2	-0.683766	-1.60633	0.0131223			CG6839	-1.80261	-3.48852	1.81351e-05	0.010518	Predicted to enable endoribonuclease activity and single-stranded DNA endodeoxyribonuclease activity. Predicted to be involved in apoptotic DNA fragmentation. Predicted to be active in mitochondrial inner membrane and nucleus.
Obp28a	-0.691825	-1.61533	0.037147			whe	-0.781858	-1.71934	2.40852e-05	0.0124102	what else; unknown function
sug	-0.707048	-1.63246	0.0034889			CG30160	-7.45742	-175.755	2.39175e-05	0.0124102	Predicted to be integral component of membrane. Is expressed in embryonic midgut chamber and embryonic/larval midgut.
Tsp29Fa	-0.709908	-1.6357	0.0326586			Prat2	-1.04377	-2.06161	2.97527e-05	0.0142306	Phosphoribosylamidotransferase 2 (Prat2) encodes a type-2 glutamine amidotransferase that is essential in the pathway for de novo synthesis of inosine monophosphate (IMP). IMP is the precursor for purine nucleotides that are required for nucleic acids, energy transfer, cell signaling, and coenzymes.
CG11391	-0.720162	-1.64737	0.0171479			CG1648	-0.940954	-1.9198	3.858e-05	0.0170687	unkown function
CG17325	-0.727076	-1.65528	0.00198705			Diedel3	-1.9425	-3.84371	3.83425e-05	0.0170687	a Marker of the Immune Response
CG10911	-0.729655	-1.65824	0.00926777			CG2120	-1.92103	-3.78692	4.14622e-05	0.0178965	Predicted to enable DNA-binding transcription repressor activity, RNA polymerase II-specific and RNA polymerase II transcription regulatory region sequence-specific DNA binding activity. Predicted to be involved in negative regulation of transcription by RNA polymerase II.
CG5506	-0.729689	-1.65828	0.000831868			CG14500	-2.16862	-4.49592	5.14956e-05	0.0207117	Predicted to enable carbohydrate binding activity. Predicted to be active in external side of plasma membrane.
CG10514	-0.7316	-1.66048	2.60228e-07			yip7	-1.42941	-2.69336	6.79462e-05	0.0264325	zetaTrypsin(zetaTry)
Orco	-0.734181	-1.66345	0.015198			PIG-Wb	-2.11265	-4.32484	7.20408e-05	0.0271257	Phosphatidylinositol glycan anchor biosynthesis class W b; Predicted to enable glucosaminyl-phosphatidylinositol O-acyltransferase activity. Predicted to be involved in GPI anchor biosynthetic process and protein localization to plasma membrane.
CG3332	-0.734693	-1.66404	0.028838			CG5773	-0.675136	-1.59675	7.62667e-05	0.0281186	unknown function; Is expressed in photoreceptor neurons and yolk nucleus.
CG5399	-0.739847	-1.67	0.0100105			MtnB	-1.94034	-3.83796	7.82555e-05	0.0281239	Metallothionein B
CG42305	-0.743979	-1.67479	0.00104609			epsilonTry	-1.24466	-2.36962	0.000119394	0.0414298	epsilonTrysin
Mur29B	-0.755796	-1.68856	0.0305452			loopin-1	-3.3213	-9.99562	0.000132529	0.0451032	loopin-1 (loopin-1) encodes a testis-specific protein with homology to several leucine aminopeptidases. Sequence analysis suggest that it doesn't have enzymatic activity.
CG11892	-0.760816	-1.69445	2.55645e-07			CG31266	-1.85756	-3.62395	0.000137402	0.0458792	Predicted to be involved in proteolysis. Predicted to be active in extracellular space.
CG6870	-0.771451	-1.70699	0.00251369			Jon65Aiii	-1.19389	-2.28769	0.00014198	0.0459121	Enables serine hydrolase activity. Predicted to be involved in proteolysis.
CG5895	-0.773187	-1.70904	0.0129788			CG13492	-1.37764	-2.59843	0.000164843	0.0520933	unkown function
CG42249	-0.77339	-1.70928	0.0153096			Jon65Aiv	-1.19318	-2.28657	0.000174137	0.054065	Enables serine hydrolase activity. Predicted to be involved in proteolysis.
CG15353	-0.777662	-1.71435	0.0126708			Muc11A	-0.82488	-1.77139	0.000198341	0.0605181	Mucin 11A; Predicted to be an extracellular matrix structural constituent. Predicted to be located in extracellular matrix.
whe	-0.781858	-1.71934	2.40852e-05			CG43774	-1.88518	-3.694	0.000205819	0.0607062	unkown function
CG34330	-0.78295	-1.72065	0.000441714			CG16762	-1.40028	-2.63953	0.00024647	0.0703514	unkown function
Jhedup	-0.788939	-1.7278	0.0227071			Obp44a	-1.00833	-2.01158	0.000290367	0.0815656	Odorant-binding protein 44a
CG3690	-0.792506	-1.73208	0.00125261			CG33346	-1.45936	-2.74986	0.000391583	0.103431	Predicted to enable endoribonuclease activity and single-stranded DNA endodeoxyribonuclease activity. Predicted to be involved in apoptotic DNA fragmentation. Predicted to be active in mitochondrial inner membrane and nucleus.
LysP	-0.795413	-1.73557	0.000508357			CG6283	-1.95939	-3.88897	0.000386867	0.103431	Triacylglycerol lipase; Enables serine hydrolase activity. Predicted to be involved in lipid catabolic process. Predicted to be active in extracellular space.
Lsd-1	-0.796131	-1.73644	1.84246e-05
CG8628	-0.796819	-1.73727	0.0274418
CG11550	-0.797227	-1.73776	0.00870329									Proteolysis
CG43968	-0.799694	-1.74073	0.0407902
antdh	-0.801356	-1.74274	0.0067678									Lipases
CG1246	-0.802943	-1.74466	0.0361662
alrm	-0.80368	-1.74555	0.0285415									Odorant binding
Muc11A	-0.82488	-1.77139	0.000198341
CG9507	-0.825183	-1.77176	0.013362									Metallothionein
CG14963	-0.837017	-1.78635	0.0324509
GstD8	-0.840759	-1.79099	0.0481487
CG13026	-0.84514	-1.79644	0.0223104
CG14419	-0.845233	-1.79655	0.0158196
CG9497	-0.84765	-1.79957	0.00366449
CG13578	-0.853892	-1.80737	0.0162069
CG17018	-0.861486	-1.81691	0.0334297
CG16826	-0.867722	-1.82478	0.000404796
CG3819	-0.869796	-1.82741	0.00531267
Oatp33Eb	-0.872721	-1.83111	0.0158406
GstE4	-0.885007	-1.84677	0.00708542
lectin-37Db	-0.885809	-1.8478	0.0178255
CG9673	-0.900347	-1.86651	0.0284748
CG32669	-0.90197	-1.86862	0.00669062
CG6830	-0.902113	-1.8688	0.0191987
CG4781	-0.921192	-1.89368	0.0373557
CG32984	-0.935667	-1.91277	0.00473222
CG31343	-0.93793	-1.91578	0.00940507
CG15818	-0.938766	-1.91689	0.017807
TrpA1	-0.939179	-1.91744	0.0311326
CG1648	-0.940954	-1.9198	3.858e-05
Takl2	-0.941225	-1.92016	0.0379822
CG33127	-0.949212	-1.93082	0.0216038
Damm	-0.949835	-1.93165	0.0256065
CG32633	-0.958651	-1.94349	0.0118776
Bace	-0.962609	-1.94883	0.03695
Takl1	-0.962892	-1.94921	0.0366787
CG15422	-0.975777	-1.9667	0.0196325
CG15082	-0.97908	-1.97121	0.00776715
CG42397	-0.982893	-1.97642	0.0133845
CG3987	-0.983116	-1.97673	0.0137513
Amy-p	-1.0008	-2.00111	0.00140517
CG10827	-1.00642	-2.00891	0.0193874
Obp44a	-1.00833	-2.01158	0.000290367
CG14495	-1.02612	-2.03654	0.0221937
CG4653	-1.02868	-2.04016	0.00492472
CG3344	-1.03312	-2.04644	0.0226229
CG34301	-1.03538	-2.04966	0.027751
CG9084	-1.03636	-2.05104	0.0230797
CG31087	-1.04293	-2.06041	0.0242643
CG31821	-1.04318	-2.06076	0.00841572
CG11898	-1.04362	-2.06139	0.0460883
Prat2	-1.04377	-2.06161	2.97527e-05
CG31086	-1.04792	-2.06755	0.00805559
spheroide	-1.05103	-2.07201	0.0100433
CG8774	-1.05597	-2.07912	0.0108187
CG31267	-1.06729	-2.09549	0.0180142
CG12057	-1.07968	-2.11357	0.0193664
CG10910	-1.08022	-2.11436	0.0142064
Mal-A2	-1.08362	-2.11935	0.0458332
CG32483	-1.09297	-2.13312	0.0257966
Lcp65Ac	-1.09336	-2.1337	0.0120046
Jon99Cii	-1.09742	-2.13971	0.00927548
Ugt86Dh	-1.10162	-2.14595	0.0244271
CG32054	-1.1231	-2.17815	0.0234196
Vha100-5	-1.14134	-2.20586	0.00222765
Mdr50	-1.14675	-2.21415	0.0153923
MtnD	-1.15577	-2.22804	0.0232773
CG34026	-1.15861	-2.23242	0.00194209
CG4741	-1.17343	-2.25547	0.00506911
CG11294	-1.1797	-2.2653	0.0168203
zetaTry	-1.18044	-2.26646	0.00594172
betaTub85D	-1.18336	-2.27106	0.0334406
CG15170	-1.19233	-2.28521	0.0262554
Jon65Aiv	-1.19318	-2.28657	0.000174137
Jon65Aiii	-1.19389	-2.28769	0.00014198
CG30047	-1.19786	-2.294	0.00677155
iotaTry	-1.21013	-2.31359	0.0219811
CG8773	-1.21254	-2.31746	0.0127471
CG3739	-1.22044	-2.33019	0.0366059
CG33514	-1.22291	-2.33417	0.00310779
Phae2	-1.23022	-2.34603	0.00438532
CG9377	-1.23524	-2.35421	0.0115702
Ser6	-1.23611	-2.35562	0.022279
CG3734	-1.237	-2.35708	0.00965196
Ag5r2	-1.23978	-2.36163	0.0342735
CG5172	-1.23978	-2.36163	0.0182959
CG17633	-1.24268	-2.36638	0.0112362
epsilonTry	-1.24466	-2.36962	0.000119394
Jon99Ciii	-1.24946	-2.37752	0.0151903
CG17109	-1.25123	-2.38044	0.00483588
CG9555	-1.25234	-2.38228	0.0143017
alpha-Man-Ic	-1.25609	-2.38848	0.00280311
CG30043	-1.25686	-2.38975	0.0196476
CG30479	-1.25886	-2.39307	0.0137023
CG6403	-1.26643	-2.40566	0.0429723
NijB	-1.27067	-2.41273	0.0468675
CG15169	-1.27659	-2.42266	0.00660547
kappaTry	-1.29697	-2.45713	0.00323309
CG15043	-1.30109	-2.46415	0.0163991
CG5538	-1.30885	-2.47743	0.0174585
MtnE	-1.31207	-2.48297	0.00424016
CG9903	-1.31844	-2.49397	0.0455893
CG13869	-1.34483	-2.54	0.0181757
CG4734	-1.34517	-2.54059	0.00800067
Npc1b	-1.35587	-2.55952	0.0264598
CG9672	-1.37498	-2.59365	0.00689262
CG13492	-1.37764	-2.59843	0.000164843
CG3841	-1.37809	-2.59924	0.0344537
Cyp4ad1	-1.37843	-2.59986	0.0183287
ACXC	-1.3886	-2.61825	0.0394071
CG15255	-1.39506	-2.62999	0.00875337
CG16762	-1.40028	-2.63953	0.00024647
betaTry	-1.40464	-2.64752	8.60797e-08
CG14499	-1.42626	-2.68748	0.0469541
yip7	-1.42941	-2.69336	6.79462e-05
CG11149	-1.44068	-2.71448	0.0177964
CG13164	-1.44728	-2.72693	0.0409156
CG31265	-1.44927	-2.7307	0.00832713
CG33346	-1.45936	-2.74986	0.000391583
CG4053	-1.48066	-2.79077	0.00489737
CG17475	-1.48875	-2.80646	0.000476296
Tsp42Ec	-1.4988	-2.82607	0.00161824
Obp56e	-1.50206	-2.83247	0
Amy-d	-1.50618	-2.84058	0.00137555
Jon99Fi	-1.50823	-2.8446	0.0129472
Ir64a	-1.5134	-2.85483	0.019176
etaTry	-1.52157	-2.87104	0.000776952
Or85e	-1.54987	-2.9279	0.0307434
CG15423	-1.56139	-2.95138	0.000621528
Gr64b	-1.57035	-2.96977	0.0373164
CG15127	-1.57302	-2.97527	0.0173468
AttD	-1.58591	-3.00196	0.0390642
Ugt86Dj	-1.60772	-3.04771	0.0034873
CG7299	-1.62013	-3.07402	3.16084e-06
pre-mod(mdg4)-C	-1.62388	-3.08203	0.0145782
LysE	-1.62673	-3.08813	0.00111202
CG17477	-1.63807	-3.11248	0.00490712
alphaTry	-1.64311	-3.12338	2.47263e-10
CG6295	-1.66521	-3.1716	5.64095e-11
CG5107	-1.67512	-3.19347	1.09318e-05
mag	-1.68911	-3.22457	0.00455345
CG4563	-1.69155	-3.23005	0.00938473
thetaTry	-1.69663	-3.24143	0.00488546
Jon74E	-1.69897	-3.24669	5.22259e-10
CG18180	-1.70019	-3.24943	0.000716956
CG31089	-1.72239	-3.29983	0.0364421
ACXA	-1.72861	-3.31407	0.0448795
CG4835	-1.72958	-3.31631	0.040415
CG6839	-1.80261	-3.48852	1.81351e-05
CG15044	-1.8051	-3.49452	0.00216432
CG31266	-1.85756	-3.62395	0.000137402
CG9016	-1.86083	-3.63216	0.0217239
CG18404	-1.88495	-3.69341	0.00564831
CG43774	-1.88518	-3.694	0.000205819
CG32379	-1.89931	-3.73035	0.000586248
CG6901	-1.90081	-3.73422	0.002856
CG6277	-1.9016	-3.73628	0.000656562
CG2120	-1.92103	-3.78692	4.14622e-05
MtnB	-1.94034	-3.83796	7.82555e-05
Diedel3	-1.9425	-3.84371	3.83425e-05
Mst87F	-1.95226	-3.86981	0.0134758
CG6283	-1.95939	-3.88897	0.000386867
CG43208	-2.0048	-4.01334	0.0268482
CG9133	-2.00962	-4.02675	0.0323612
S-Lap8	-2.01544	-4.04304	0.0165531
CG14355	-2.02007	-4.05605	0.0459645
CG31269	-2.02978	-4.08343	0.00131091
ocn	-2.04154	-4.11685	0.043443
S-Lap2	-2.06496	-4.18422	0.00568508
CG17376	-2.06857	-4.1947	0.00679303
CG12374	-2.09814	-4.28157	8.87792e-07
CG31740	-2.1061	-4.30526	0.0279371
CG4955	-2.10672	-4.30712	0.0207466
CG15128	-2.1115	-4.32142	0.0408465
CG17097	-2.11213	-4.3233	0.0415254
PIG-Wb	-2.11265	-4.32484	7.20408e-05
CG11068	-2.12606	-4.36524	0.0480801
pre-mod(mdg4)-P	-2.13421	-4.38996	0.00977603
CG31446	-2.16706	-4.49108	0.00168279
CG14500	-2.16862	-4.49592	5.14956e-05
CG10477	-2.25176	-4.76262	1.71401e-06
CG5770	-2.27264	-4.83206	0.00152792
CG3213	-2.2888	-4.88649	0.00403894
S-Lap3	-2.30184	-4.93088	0.0130165
CG12309	-2.30684	-4.94798	0.0320035
CG31820	-2.31138	-4.96358	0.0413431
CG7309	-2.34018	-5.06367	0.0463879
CG17192	-2.36759	-5.1608	1.75548e-12
CG17929	-2.40065	-5.2804	0.00461049
S-Lap7	-2.43414	-5.40443	0.0125751
CG5767	-2.46235	-5.51115	5.72881e-10
CG3124	-2.46752	-5.5309	0.00999551
MtnC	-2.47822	-5.57208	5.44353e-12
Vha100-4	-2.50978	-5.69534	1.00024e-07
Zip42C.2	-2.51237	-5.70556	0.00363434
CG15614	-2.51527	-5.71707	0.0248159
CG31226	-2.519	-5.73183	0.0100226
CG30031	-2.5378	-5.80702	0.00210412
CG12699	-2.53997	-5.81579	0.00426341
Dic2	-2.56356	-5.91163	0.0309159
c-cup	-2.61499	-6.12619	0.0384947
CG9173	-2.62077	-6.15077	0.0372727
Mst98Cb	-2.64568	-6.25791	0.0203016
Npc2d	-2.65647	-6.30488	0.00146979
S-Lap4	-2.66804	-6.35563	0.00383882
CG9682	-2.67641	-6.39265	0.000685177
CG33340	-2.7041	-6.51653	0.00322296
CG12693	-2.70441	-6.51792	0.0179162
CG43732	-2.72038	-6.59044	0.0349952
CG2127	-2.73277	-6.64729	0.0121388
CG34005	-2.73994	-6.68043	0.000628277
CG11291	-2.77885	-6.86307	0.0257876
CG9130	-2.78504	-6.89256	0.03323
CG14926	-2.85325	-7.22625	0.02953
CG8701	-2.87354	-7.32863	0.00132397
CG17196	-2.88032	-7.36311	0.0276044
CG30376	-2.90994	-7.51588	0.011389
Or98a	-2.97456	-7.86014	0.0214144
CG8006	-2.98364	-7.90978	0.0196512
Acp53Ea	-2.99265	-7.95937	0.0186778
Mst84Dc	-3.00833	-8.04635	0.0248701
CG8661	-3.02282	-8.12754	4.94405e-12
CG6262	-3.06991	-8.3972	0.0179304
CG43816	-3.07881	-8.4492	0.0175455
Dpy-30L2	-3.09525	-8.54602	0.0284272
CG15109	-3.11794	-8.68149	0.00473229
CG10252	-3.1406	-8.81891	0.00043951
CG7251	-3.28573	-9.75219	0.00894196
loopin-1	-3.3213	-9.99562	0.000132529
CG30378	-3.35872	-10.2583	0.0478746
Acam	-3.35875	-10.2585	0.0483086
CG34230	-3.54714	-11.6895	0.0434071
CG8065	-3.56106	-11.8028	0.0319546
CG14077	-3.72346	-13.2091	0.0378319
LysS	-3.7385	-13.3475	0.0230091
CG14739	-3.75433	-13.4948	0.0377537
CG3330	-3.76726	-13.6163	0.0281331
dj	-3.76726	-13.6163	0.0281901
CG1324	-3.85749	-14.495	0.00200829
CG31788	-3.88074	-14.7305	0.0278855
CG34168	-4.01124	-16.1252	0.00272064
ProtB	-4.08153	-16.9302	0.0170668
CG5614	-4.11449	-17.3215	0.0187922
CG14452	-4.20062	-18.387	0.0156508
CG12861	-4.20504	-18.4435	0.000679446
CG12860	-4.6013	-24.2733	0.00683561
CG18853	-4.81742	-28.196	0.0103321
CG30160	-7.45742	-175.755	2.39175e-05

## Sheet: SO upregulated
Significantly upregulated FC > 1.5; p < 0.05						Significantly upregulated FC > 1.5; FDR adjusted p < 0.1
Name	Log₂ fold change	Fold change	P-value			Name	Log₂ fold change	Fold change	P-value	FDR p-value
TwdlF	4.77267	27.3349	0.0126532			LManVI	4.76875	27.2606	1.29713e-08	0.000229553	Lysosomal alpha-mannosidase VI(LManVI)
LManVI	4.76875	27.2606	1.29713e-08			CG15534	4.18818	18.2292	1.51064e-06	0.0133669	Predicted to enable acid sphingomyelin phosphodiesterase activity. Predicted to be involved in ceramide biosynthetic process and sphingomyelin catabolic process. Predicted to be active in extracellular space and lysosome.
CG15533	4.21919	18.6252	0.00215729			Alp2	2.03373	4.09461	4.58616e-06	0.0177788	Alkaline phosphatase 2(Alp2); Predicted to be involved in dephosphorylation. Predicted to be located in cell surface.
CG46244	4.19772	18.3502	0.0313177			CG30008	1.20437	2.30436	3.62646e-06	0.0177788	Predicted to enable fatty acid elongase activity. Predicted to be involved in fatty acid biosynthetic process and sphingolipid biosynthetic process. Predicted to be integral component of endoplasmic reticulum membrane. Is expressed in adult head; adult heart; and organism. Orthologous to human ELOVL1 (ELOVL fatty acid elongase 1) and ELOVL7 (ELOVL fatty acid elongase 7). (
CG15534	4.18818	18.2292	1.51064e-06			CG8665	1.55363	2.93555	1.11245e-05	0.0328116	Predicted to enable aldehyde dehydrogenase (NAD+) activity and formyltetrahydrofolate dehydrogenase activity. Predicted to be involved in 10-formyltetrahydrofolate catabolic process; biosynthetic process; and one-carbon metabolic process.
CG43773	4.09349	17.0712	0.0224165			CG18609	1.15304	2.22382	1.65759e-05	0.0419062	Predicted to enable fatty acid elongase activity. Predicted to be involved in fatty acid biosynthetic process and sphingolipid biosynthetic process. Predicted to be integral component of endoplasmic reticulum membrane.
CG14219	3.93221	15.2656	0.00321533			CG18585	2.62621	6.17402	2.13729e-05	0.0472795	Predicted to enable metallocarboxypeptidase activity. Predicted to be involved in proteolysis. Predicted to be active in extracellular space.
CG13972	3.59953	12.1218	0.0475276			Cyp4g1	1.20284	2.30193	3.30608e-05	0.0531887	Cytochrome P450-4g1(Cyp4g1); omega-hydroxylase that regulates TAG composition; encodes the terminal oxidative decarbonylase in cuticular hydrocarbon biosynthesis within oenocytes.
CG2962	3.14493	8.84541	0.00730814			TotA	1.44213	2.71722	4.80384e-05	0.0708447	Turandot A, innate immunity; Some Turandot genes are expressed in response to stress in the fat body by the JAK-STAT pathway.
CG31002	2.95079	7.73174	0.000140693			TotC	1.44806	2.7284	6.55537e-05	0.0869937	Turandot C; innate immunity; Some Turandot genes are expressed in response to stress in the fat body by the JAK-STAT pathway.
CG14339	2.92085	7.57294	0.0273998			Fad2	1.33512	2.52297	6.88203e-05	0.0869937	Stearoyl-CoA 9-desaturase; biosynthesis of unsaturated fatty acids,
E(spl)mgamma-HLH	2.74283	6.69384	0.00100696
CG7916	2.64212	6.24248	0.000323855
PH4alphaSG1	2.63017	6.19098	0.0206848								FA metabolism
CG18585	2.62621	6.17402	2.13729e-05
E(spl)mdelta-HLH	2.59707	6.05056	0.00274812								Innate immunity/stress response
CG33339	2.59255	6.03166	0.0406575
RpL37b	2.59251	6.03146	0.037917
CG46316	2.56566	5.92028	0.0460535
CG12057	2.52591	5.75936	0.00042883
insb	2.501	5.66077	0.0018364
CG14499	2.44323	5.43859	0.000524331
CG34038	2.42928	5.38624	0.00797236
CG12496	2.42355	5.36488	0.0424898
CG7953	2.41703	5.34072	0.000108539
CG7968	2.38477	5.22262	0.00143045
zen2	2.3667	5.15761	0.0358103
CG33306	2.33317	5.0391	0.0319603
CG33337	2.30012	4.92499	0.0326415
LManV	2.26817	4.81711	0.0146849
yellow-e2	2.25778	4.78254	0.0116341
CG15480	2.19238	4.57058	0.0135168
CG10182	2.14691	4.42879	0.00196531
CG8997	2.14109	4.41095	0.000518773
BobA	2.11443	4.3302	0.0076125
l(1)sc	2.10986	4.31649	0.0136138
dmrt11E	2.0699	4.19859	0.0471903
rib	2.06618	4.18777	0.00024734
Him	2.06149	4.17419	0.00145406
Alp2	2.03373	4.09461	4.58616e-06
Ocho	2.01945	4.05428	0.00566968
E(spl)m8-HLH	2.01851	4.05166	0.0151046
Gnmt	2.01105	4.03076	0.000683699
Mal-A4	1.99184	3.97745	0.00173303
CG31463	1.92336	3.79304	0.0242436
CG7432	1.92206	3.78964	0.014555
CG32783	1.91897	3.78153	0.0169272
yellow-e3	1.8749	3.66777	0.0256095
CG3108	1.86642	3.64626	0.0457926
CG8093	1.7851	3.44641	0.0291702
CG17234	1.76452	3.39761	0.0175241
CG7025	1.74619	3.35473	0.00433006
gcm	1.73764	3.3349	0.0162749
ase	1.72103	3.29671	0.0437511
Ama	1.69752	3.24342	0.01171
CG11714	1.66512	3.1714	0.0226159
CG11425	1.65368	3.14635	0.00137237
E(spl)m4-BFM	1.55547	2.9393	0.0451457
CG8665	1.55363	2.93555	1.11245e-05
CG34166	1.54512	2.91827	0.00102478
CG32284	1.5405	2.90895	0.00197714
nw	1.53138	2.89062	0.0318876
phu	1.50909	2.8463	0.000253758
tll	1.48719	2.80342	0.0331134
NimC4	1.47728	2.78423	0.00719915
lmd	1.45747	2.74627	0.0248423
TotC	1.44806	2.7284	6.55537e-05
TotA	1.44213	2.71722	4.80384e-05
Cpr49Ah	1.43751	2.70853	0.0490778
CG30283	1.4239	2.6831	0.0312246
Tom	1.42012	2.67607	0.0390377
Fad2	1.33512	2.52297	6.88203e-05
CG34291	1.33257	2.51852	0.000208487
cn	1.30957	2.47867	0.00649774
Alp1	1.30954	2.47862	0.022596
CG14227	1.30213	2.46592	0.00836783
CG7298	1.29189	2.44848	0.027539
Or47b	1.27821	2.42538	0.0385327
lambdaTry	1.27776	2.42463	0.0180791
Mal-A3	1.27582	2.42137	0.011406
Osi9	1.25675	2.38956	0.0449367
gsb-n	1.23877	2.35997	0.0378853
CG8736	1.23305	2.35064	0.0292554
Oaz	1.21302	2.31822	0.0383791
CG30008	1.20437	2.30436	3.62646e-06
Cyp4g1	1.20284	2.30193	3.30608e-05
CG14273	1.19815	2.29445	0.0362014
CG15641	1.19227	2.28511	0.0319896
CG33958	1.18868	2.27944	0.0164773
CG10097	1.18546	2.27436	0.00117199
Ser8	1.17509	2.25807	0.0391147
Cpr97Ea	1.16979	2.24979	0.0391587
CG18609	1.15304	2.22382	1.65759e-05
fj	1.14858	2.21695	0.00663524
Gba1a	1.13682	2.19896	0.0320504
Dtg	1.11596	2.16739	0.00538252
E(spl)malpha-BFM	1.11406	2.16453	0.0380031
CG31975	1.10069	2.14457	0.0080972
CG16775	1.09156	2.13105	0.0220304
CG8534	1.08666	2.12381	0.00663665
CG15254	1.04115	2.05786	0.00625773
Cht9	1.0292	2.0409	0.0158376
TotX	1.01876	2.02618	0.00755139
CG14120	1.0179	2.02497	0.0187921
CG11459	1.01151	2.01601	0.0166915
TotM	1.00871	2.01211	0.0015332
CG17562	0.999817	1.99975	0.000687894
CG9458	0.991422	1.98814	0.000156505
spdo	0.990939	1.98748	0.0284769
CG7910	0.962952	1.94929	0.000290039
CG9459	0.93389	1.91042	0.0105636
CG34211	0.922749	1.89572	0.027612
Sodh-1	0.894767	1.85931	0.00778573
PGRP-SB1	0.893359	1.8575	0.0344792
CG43232	0.883989	1.84547	0.048215
CG6300	0.87345	1.83204	0.00968682
CG31681	0.841912	1.79242	0.00568274
Send1	0.836655	1.7859	0.00148558
CG33282	0.825316	1.77192	0.0148664
CG12990	0.824993	1.77153	0.042756
CG17560	0.795827	1.73607	0.000823448
CG7763	0.794444	1.73441	0.0443227
CG16904	0.771583	1.70714	0.00449453
Obp99a	0.766206	1.70079	0.00182223
CG6660	0.760186	1.69371	0.00470586
CG33301	0.746866	1.67814	0.0350247
Lectin-galC1	0.742001	1.67249	0.00399867
CG15096	0.689646	1.61289	0.0193093
CG31157	0.68734	1.61031	0.0276587
FASN2	0.687251	1.61021	0.00336899
CG3597	0.686713	1.60961	0.0117715
CG43074	0.684222	1.60684	0.00955773
Traf4	0.674461	1.596	0.0190193
CG6432	0.656799	1.57658	0.0141886
eloF	0.65633	1.57607	0.000746387
CG17239	0.641291	1.55972	0.0439693
CG31974	0.639596	1.55789	0.0114474
CG13284	0.637341	1.55546	0.0136635
vvl	0.632315	1.55005	0.0267843
CG43630	0.632212	1.54994	0.0103379
CG12851	0.605788	1.52181	0.0423694

## Sheet: SO downregulated
Significantly downregulated FC < -1.5; p < 0.05						Significantly downregulated FC < -1.5; FDR adjusted p < 0.1
Name	Log₂ fold change	Fold change	P-value			Name	Log₂ fold change	Fold change	FDR p-value
CG1648	-0.587689	-1.50284	0.00669891			CG30160	-6.21295	-74.1797	0.0177788	Predicted to be integral component of membrane. Is expressed in embryonic midgut chamber and embryonic/larval midgut.
CG11892	-0.616404	-1.53305	2.90983e-05			CG11892	-0.616404	-1.53305	0.0514953	unkown function
l(2)gl	-0.636583	-1.55464	0.0460096			Jon74E	-1.35895	-2.56499	0.0514953	Enables serine hydrolase activity. Predicted to be involved in proteolysis.
PlexA	-0.63968	-1.55798	0.0400305			Prat2	-0.978314	-1.97016	0.091571	Phosphoribosylamidotransferase 2 (Prat2) encodes a type-2 glutamine amidotransferase that is essential in the pathway for de novo synthesis of inosine monophosphate (IMP). IMP is the precursor for purine nucleotides that are required for nucleic acids, energy transfer, cell signaling, and coenzymes.
MED26	-0.661762	-1.58201	0.0362003
CG15067	-0.668542	-1.58947	0.0170808
Pka-C1	-0.68034	-1.60252	0.0420307
Drsl5	-0.683103	-1.60559	0.00362241
CG6295	-0.686929	-1.60985	0.0221115
scyl	-0.705852	-1.63111	0.0192262
Nplp3	-0.709872	-1.63566	0.0055223
E(bx)	-0.733604	-1.66279	0.0275391
PRL-1	-0.735116	-1.66453	0.0300447
CG5694	-0.741815	-1.67228	0.0398768
PDZ-GEF	-0.750012	-1.68181	0.0259162
Nipped-B	-0.752579	-1.6848	0.0161401
CG43965	-0.765849	-1.70037	0.0224716
inaF-D	-0.77171	-1.70729	0.0417856
CG2924	-0.774145	-1.71018	0.0360642
Jon65Aiii	-0.775317	-1.71157	0.0181537
Obp56e	-0.783963	-1.72185	0.000966249
CG34026	-0.809299	-1.75236	0.0449324
CG17325	-0.809847	-1.75303	0.00121985
dpr6	-0.810007	-1.75322	0.0426074
Gem3	-0.817641	-1.76252	0.0373919
Ncoa6	-0.819592	-1.76491	0.041242
CG16762	-0.820888	-1.76649	0.014146
CG16758	-0.821954	-1.7678	0.000536113
alpha-Cat	-0.824524	-1.77095	0.0359867
CG9821	-0.833696	-1.78225	0.016535
SMC5	-0.837045	-1.78639	0.0336548
CG42305	-0.83833	-1.78798	0.000740905
Jon65Aii	-0.843321	-1.79418	0.0471703
CG6870	-0.847576	-1.79948	0.000678658
CG14245	-0.858162	-1.81273	0.00247442
His1:CG33828	-0.85983	-1.81482	0.0459288
mav	-0.866893	-1.82373	0.0394275
CG4741	-0.869943	-1.82759	0.0406073
CkIIalpha	-0.87144	-1.82949	0.0427052
CG18213	-0.87405	-1.8328	0.0299971
sle	-0.876528	-1.83595	0.0269513
Klp31E	-0.892624	-1.85655	0.0484744
CG3344	-0.894389	-1.85882	0.0305354
CG4734	-0.911517	-1.88102	0.0465932
spen	-0.917687	-1.88908	0.0225811
CG15065	-0.918515	-1.89017	0.038761
Jon65Aiv	-0.94058	-1.9193	0.00492231
His1:CG33825	-0.950776	-1.93291	0.031481
yip7	-0.951269	-1.93357	0.00850427
Jon99Cii	-0.95542	-1.93914	0.00538422
CG32483	-0.961613	-1.94749	0.0264995
4E-T	-0.970118	-1.959	0.023955
Prat2	-0.978314	-1.97016	7.76157e-05
alphaTry	-0.979106	-1.97124	0.00470477
Nckx30C	-0.979306	-1.97152	0.0394098
CG43774	-0.994646	-1.99259	0.0253253
Jon25Biii	-0.995667	-1.994	0.0377539
cmet	-1.00379	-2.00527	0.0108011
CG18598	-1.00453	-2.00629	0.0136777
CG17192	-1.02694	-2.0377	0.00224259
CG13739	-1.02778	-2.03889	0.0492616
Jon99Ciii	-1.04546	-2.06402	0.0142415
Slmap	-1.04824	-2.068	0.0147127
CG17018	-1.06299	-2.08926	0.00934661
CG8562	-1.06799	-2.09651	0.0158723
GATAd	-1.07284	-2.10357	0.0202774
CG17633	-1.08852	-2.12655	0.00673924
epsilonTry	-1.08883	-2.12702	0.00391204
betaTry	-1.09501	-2.13615	0.000507689
CG12535	-1.1232	-2.1783	0.0322985
eag	-1.15213	-2.22241	0.0273987
MtnC	-1.15463	-2.22628	0.00133293
LysE	-1.15567	-2.22787	0.0263992
His1:CG33810	-1.16967	-2.24961	0.00811166
GstD7	-1.18022	-2.26611	0.0327056
Paip2	-1.18146	-2.26806	0.0069387
CG6283	-1.18206	-2.26901	0.0295144
Vha100-4	-1.18913	-2.28015	0.018815
His1:CG33819	-1.21898	-2.32782	0.00784367
thetaTry	-1.22112	-2.33128	0.0289696
CG8661	-1.2367	-2.35659	0.0165386
CG2898	-1.2389	-2.36019	0.0490662
gammaTry	-1.24516	-2.37044	0.0383313
VAChT	-1.26627	-2.40538	0.037593
His1:CG33822	-1.28052	-2.42927	0.00284928
RecQ5	-1.29719	-2.45749	0.00766363
Mnt	-1.31074	-2.48069	0.00843487
Jon99Fii	-1.32882	-2.51198	0.0129467
Jon74E	-1.35895	-2.56499	2.71066e-05
CG5645	-1.37927	-2.60136	0.00869675
Diedel3	-1.3902	-2.62114	0.00150245
Teh3	-1.47506	-2.77996	0.0365762
CG6277	-1.48456	-2.79832	0.0050709
CG6403	-1.49962	-2.82769	0.0275467
Jon99Fi	-1.57177	-2.9727	0.00402759
CG8560	-1.58892	-3.00825	0.000283203
S-Lap2	-1.64851	-3.1351	0.0224953
CG17570	-1.65881	-3.15756	0.00570356
ACXC	-1.66175	-3.16401	0.0224299
CG17376	-1.74524	-3.3525	0.0315799
CG10252	-1.77052	-3.41176	0.0266799
CG2750	-1.8459	-3.59477	0.00506926
loopin-1	-1.85913	-3.6279	0.0193276
CG8850	-2.06389	-4.18112	0.0328157
CG32751	-2.06963	-4.19778	0.000722276
CG7251	-2.08798	-4.25151	0.0450123
CG45086	-2.10339	-4.29719	0.00100424
CG3213	-2.12596	-4.36492	0.00748521
CG13970	-2.13528	-4.39321	0.0351765
Lcp1	-2.13564	-4.39432	0.0453346
CG12477	-2.26434	-4.80435	0.031101
CG33262	-2.47566	-5.5622	0.0415697
TwdlE	-2.81953	-7.05934	0.000936404
CG5614	-2.84527	-7.18641	0.0319083
Muc26B	-2.85217	-7.22084	0.0262557
Mst84Dc	-2.93419	-7.64329	0.0320639
CG14355	-2.95585	-7.7589	0.0221238
CG12693	-3.30273	-9.86784	0.0144346
CG4218	-3.59356	-12.0717	0.0467739
c-cup	-3.64789	-12.535	0.0364175
LysS	-3.64985	-12.552	0.0308179
CG3330	-3.67382	-12.7623	0.036237
CG43732	-3.73287	-13.2955	0.0348376
CG46320	-3.88928	-14.818	0.0335878
CG17196	-3.90228	-14.9522	0.028486
CG44437	-3.94807	-15.4343	0.020572
CG8006	-4.00924	-16.1028	0.0226832
CG41284	-4.04272	-16.4808	0.0290592
CG14452	-4.11578	-17.3369	0.0208806
CG18853	-4.72641	-26.4722	0.0137504
CG30160	-6.21295	-74.1797	5.0231e-06
