# Supplementary material for: Fat Quality Impacts the Effect of a High-Fat Diet on the Fatty Acid Profile, Life History Traits and Gene Expression in Drosophila melanogaster
Source: Cells. 2022 Dec 14;11(24):4043. doi: 10.3390/cells11244043 (PMC9776686; doi:10.3390/cells11244043)
Supplement: Supplementary file 1 [file cells-11-04043-s001.zip › cells-2067213-supplementary/Supplemental Files/Supplemental Table S2.xlsx]

## Sheet: 2 of 3 Overlap of genes 
	HFD-BF vs. Control		HFD-FO vs. Control				HFD-BF vs. Control		HFD-SO vs. Control				HFD-FO vs. Control		HFD-SO vs. Control
Gene	log2 fold change	p-value	log2 fold change	p-value		Gene	log2 fold change	p-value	log2 fold change	p-value		Gene	log2 fold change	p-value	log2 fold change	p-value
CG43920	8.50011	1.84244e-10	3.18861	0.0112662		CG43773	3.9758	0.0261573	4.09349	0.0224165		Gnmt	5.54587	3.19855e-13	2.01105	0.000683699
DptA	6.31107	1.67586e-08	2.90309	0.00780427		CG14219	3.32185	0.0111871	3.93221	0.00321533		RpL37b	3.36688	0.0167595	2.59251	0.037917
Dro	6.13249	5.92859e-13	1.47037	0.0218806		CG17234	2.11813	0.0051463	1.76452	0.0175241		PH4alphaSG1	3.3658	0.00163823	2.63017	0.0206848
AttB	5.87323	6.78568e-13	2.42792	0.000461572		CG32783	2.0285	0.00667973	1.91897	0.0169272		CG33339	3.33217	0.00842437	2.59255	0.0406575
DptB	5.75875	8.7992e-10	3.01673	0.000827952		CG30283	1.56311	0.02955	1.4239	0.0312246		CG31002	2.9689	0.000433003	2.95079	0.000140693
AttC	5.75744	4.51265e-10	3.2434	0.000142689		CG14273	1.55528	0.0032433	1.19815	0.0362014		E(spl)mdelta-HLH	2.5784	0.000948334	2.59707	0.00274812
Mtk	5.15118	2.50494e-09	2.69005	0.00256362		Mal-A4	1.55002	0.0311603	1.99184	0.00173303		insb	2.5149	0.00154368	2.501	0.0018364
CecA2	5.00758	1.79808e-06	2.01539	0.01863		Or47b	1.31738	0.0460629	1.27821	0.0385327		CG12496	2.4282	0.0274652	2.42355	0.0424898
IM23	4.85608	4.05768e-11	1.09942	0.0138395		Gba1a	1.18703	0.0300937	1.13682	0.0320504		E(spl)mgamma-HLH	2.42761	0.00130116	2.74283	0.00100696
IM1	3.24534	5.39745e-09	0.718843	0.0259081		CG15254	1.02521	0.0169792	1.04115	0.00625773		yellow-e2	2.39325	0.0128779	2.25778	0.0116341
CecB	3.06208	0.00464297	2.08459	0.0238273		CG12851	0.713797	0.0388342	0.605788	0.0423694		Alp2	2.3591	2.02798e-07	2.03373	4.58616e-06
Diedel	2.30599	1.22415e-05	1.5864	0.00461637		vvl	0.653072	0.0308213	0.632315	0.0267843		CG15534	2.28653	0.00610452	4.18818	1.51064e-06
AttD	2.10315	0.0146604	-1.58591	0.0390642		CG43965	-0.734333	0.0129138	-0.765849	0.0224716		rib	2.22168	5.14088e-05	2.06618	0.00024734
CG13215	1.89085	9.25276e-06	1.13355	0.0197039								CG34166	2.21207	1.34212e-05	1.54512	0.00102478
sna	1.65623	0.0101769	1.84257	0.00113777								CG3108	2.14645	0.0190184	1.86642	0.0457926
CG10911	1.42821	0.000745471	-0.729655	0.00926777								Alp1	2.10626	0.00132554	1.30954	0.022596
Mur29B	1.3748	0.00139775	-0.755796	0.0305452			oppositely regulated genes					ase	2.09289	0.0248642	1.72103	0.0437511
CG34054	1.22316	0.00489765	0.776469	0.0419337								l(1)sc	2.04046	0.0236429	2.10986	0.0136138
CG11854	0.856801	0.0455947	0.869848	0.037565			downregulated genes					yellow-e3	2.03058	0.011472	1.8749	0.0256095
CG5399	0.74932	0.0366644	-0.739847	0.0100105								BobA	2.01282	0.00706289	2.11443	0.0076125
CG9682	-1.68843	0.0190742	-2.67641	0.000685177								Him	1.99273	0.000887874	2.06149	0.00145406
CG18404	-1.85226	0.00196535	-1.88495	0.00564831								CG15480	1.92103	0.0202902	2.19238	0.0135168
Lsp2	-1.87256	0.00647546	3.07948	0.00022482								E(spl)m4-BFM	1.87402	0.00374621	1.55547	0.0451457
CG1324	-1.88066	0.0277356	-3.85749	0.00200829								Ocho	1.86548	0.00191338	2.01945	0.00566968
CG12699	-1.92429	0.0203301	-2.53997	0.00426341								phu	1.80136	7.12563e-06	1.50909	0.000253758
S-Lap7	-1.95447	0.0326443	-2.43414	0.0125751								Ama	1.77984	0.00419431	1.69752	0.01171
CG8701	-2.16968	0.0117368	-2.87354	0.00132397								nw	1.77769	0.0223768	1.53138	0.0318876
CG31740	-2.171	0.0203415	-2.1061	0.0279371								NimC4	1.59946	0.00356506	1.47728	0.00719915
CG9133	-2.17728	0.0266214	-2.00962	0.0323612								CG8665	1.59454	4.39792e-05	1.55363	1.11245e-05
CG4955	-2.25123	0.0188425	-2.10672	0.0207466								Osi9	1.59419	0.0127983	1.25675	0.0449367
S-Lap4	-2.71083	0.00585426	-2.66804	0.00383882								E(spl)m8-HLH	1.5823	0.0446104	2.01851	0.0151046
CG12860	-2.71192	0.0127596	-4.6013	0.00683561								CG6300	1.58138	2.22223e-05	0.87345	0.00968682
ProtB	-2.81155	0.0281901	-4.08153	0.0170668								Tom	1.42221	0.0287769	1.42012	0.0390377
S-Lap3	-2.87631	0.00763221	-2.30184	0.0130165								CG11425	1.41773	0.00421998	1.65368	0.00137237
Dic2	-2.96612	0.0272503	-2.56356	0.0309159								lmd	1.40828	0.0190685	1.45747	0.0248423
S-Lap8	-3.06368	0.00370245	-2.01544	0.0165531								gsb-n	1.25445	0.0290186	1.23877	0.0378853
CG3124	-3.07635	0.00404165	-2.46752	0.00999551								fj	1.14036	0.0049524	1.14858	0.00663524
ocn	-3.11795	0.00665314	-2.04154	0.043443								CG8534	1.12896	0.00808626	1.08666	0.00663665
CG12861	-3.41336	0.00136849	-4.20504	0.000679446								Sodh-1	1.05792	0.011367	0.894767	0.00778573
CG9130	-3.79556	0.0330877	-2.78504	0.03323								spdo	1.03151	0.0170279	0.990939	0.0284769
CG30376	-4.53137	0.0116548	-2.90994	0.011389								CG33301	1.02891	0.0058225	0.746866	0.0350247
CG34168	-5.04172	0.0053614	-4.01124	0.00272064								CG11459	1.02878	0.0364475	1.01151	0.0166915
												Dtg	0.983251	0.0224888	1.11596	0.00538252
	oppositely regulated genes											CG31975	0.923237	0.0388615	1.10069	0.0080972
												Obp99a	0.883434	0.00139268	0.766206	0.00182223
	downregulated genes											CG9459	0.770345	0.031007	0.93389	0.0105636
												CG10097	0.751979	0.01838	1.18546	0.00117199
												CG3597	0.746071	0.0182498	0.686713	0.0117715
												CG17560	0.661171	0.00373873	0.795827	0.000823448
												Traf4	0.647115	0.0344919	0.674461	0.0190193
												CG15096	0.60976	0.0337563	0.689646	0.0193093
												CG6432	0.603422	0.0260654	0.656799	0.0141886
												Send1	0.587417	0.026995	0.836655	0.00148558
												CG16758	-0.627092	0.015682	-0.821954	0.000536113
												Nplp3	-0.668322	0.0130245	-0.709872	0.0055223
												CG17325	-0.727076	0.00198705	-0.809847	0.00121985
												CG42305	-0.743979	0.00104609	-0.83833	0.000740905
												CG11892	-0.760816	2.55645e-07	-0.616404	2.90983e-05
												CG6870	-0.771451	0.00251369	-0.847576	0.000678658
												CG17018	-0.861486	0.0334297	-1.06299	0.00934661
												CG3344	-1.03312	0.0226229	-0.894389	0.0305354
												CG12057	-1.07968	0.0193664	2.52591	0.00042883
												CG32483	-1.09297	0.0257966	-0.961613	0.0264995
												Jon99Cii	-1.09742	0.00927548	-0.95542	0.00538422
												CG34026	-1.15861	0.00194209	-0.809299	0.0449324
												CG4741	-1.17343	0.00506911	-0.869943	0.0406073
												Jon65Aiv	-1.19318	0.000174137	-0.94058	0.00492231
												Jon65Aiii	-1.19389	0.00014198	-0.775317	0.0181537
												CG17633	-1.24268	0.0112362	-1.08852	0.00673924
												epsilonTry	-1.24466	0.000119394	-1.08883	0.00391204
												Jon99Ciii	-1.24946	0.0151903	-1.04546	0.0142415
												CG6403	-1.26643	0.0429723	-1.49962	0.0275467
												CG4734	-1.34517	0.00800067	-0.911517	0.0465932
												ACXC	-1.3886	0.0394071	-1.66175	0.0224299
												CG16762	-1.40028	0.00024647	-0.820888	0.014146
												betaTry	-1.40464	8.60797e-08	-1.09501	0.000507689
												yip7	-1.42941	6.79462e-05	-0.951269	0.00850427
												Obp56e	-1.50206	0	-0.783963	0.000966249
												Jon99Fi	-1.50823	0.0129472	-1.57177	0.00402759
												LysE	-1.62673	0.00111202	-1.15567	0.0263992
												alphaTry	-1.64311	2.47263e-10	-0.979106	0.00470477
												CG6295	-1.66521	5.64095e-11	-0.686929	0.0221115
												thetaTry	-1.69663	0.00488546	-1.22112	0.0289696
												Jon74E	-1.69897	5.22259e-10	-1.35895	2.71066e-05
												CG43774	-1.88518	0.000205819	-0.994646	0.0253253
												CG6277	-1.9016	0.000656562	-1.48456	0.0050709
												Diedel3	-1.9425	3.83425e-05	-1.3902	0.00150245
												CG6283	-1.95939	0.000386867	-1.18206	0.0295144
												CG14355	-2.02007	0.0459645	-2.95585	0.0221238
												S-Lap2	-2.06496	0.00568508	-1.64851	0.0224953
												CG17192	-2.36759	1.75548e-12	-1.02694	0.00224259
												MtnC	-2.47822	5.44353e-12	-1.15463	0.00133293
												Vha100-4	-2.50978	1.00024e-07	-1.18913	0.018815
												c-cup	-2.61499	0.0384947	-3.64789	0.0364175
												CG12693	-2.70441	0.0179162	-3.30273	0.0144346
												CG43732	-2.72038	0.0349952	-3.73287	0.0348376
												CG8006	-2.98364	0.0196512	-4.00924	0.0226832
												Mst84Dc	-3.00833	0.0248701	-2.93419	0.0320639
												LysS	-3.7385	0.0230091	-3.64985	0.0308179
												CG14452	-4.20062	0.0156508	-4.11578	0.0208806
												CG30160	-7.45742	2.39175e-05	-6.21295	5.0231e-06
													oppositely regulated genes
													downregulated genes

## Sheet: 3 of 3 Overlap of genes
	HFD-BF vs. Control		HFD-FO vs. Control		HFD-SO vs. Control
Gene	log2 fold change	p-value	log2 fold change	p-value	log2 fold change	p-value	Gene function*
TwdlF	5.61637	0.00299968	5.23136	0.0092863	4.77267	0.0126532	Tweedle F; A structural constituent of chitin-based larval cuticle. Involved in chitin-based cuticle development.
LManVI	2.80285	4.52624e-05	2.34002	0.00188826	4.76875	1.29713e-08	Lysosomal alpha-mannosidase VIHochregulation; other glycan degradation
CG18585	1.49742	0.0345438	1.23327	0.0343599	2.62621	2.13729e-05	similar to human Carboxypeptidase A1 ; Predicted to enable metallo+V32 activity. Predicted to be involved in proteolysis
CG14499	3.05145	5.26233e-05	-1.42626	0.0469541	2.44323	0.000524331	C-type lectin-like; Predicted to enable carbohydrate binding activity.
TotC	1.87192	8.37188e-08	1.92535	7.07543e-07	1.44806	6.55537e-05	Turandot C, innate immunity; Some Turandot genes are expressed in response to stress in the fat body by the JAK-STAT pathway.
TotA	1.90454	2.02649e-07	1.81686	5.58625e-07	1.44213	4.80384e-05	Turandot A; innate immunity; Some Turandot genes are expressed in response to stress in the fat body by the JAK-STAT pathway.
Fad2	0.751126	0.0143833	1.08368	0.00059242	1.33512	6.88203e-05	Stearoyl-CoA 9-desaturase; biosynthesis of unsaturated fatty acids,
CG34291	0.915956	0.0134928	1.47849	7.94595e-05	1.33257	0.000208487	unkown function
CG30008	0.877668	0.000332287	0.934407	2.57704e-05	1.20437	3.62646e-06	Orthologous to human ELOVL1 (ELOVL fatty acid elongase 1) and ELOVL7 (ELOVL fatty acid elongase 7). Predicted to enable fatty acid elongase activity. Predicted to be involved in fatty acid biosynthetic process and sphingolipid biosynthetic process.
Cyp4g1	1.01283	0.000184458	1.08203	7.76593e-06	1.20284	3.30608e-05	Cytochrome P450-4g1(Cyp4g1); omega-hydroxylase that regulates TAG composition; encodes the terminal oxidative decarbonylase in cuticular hydrocarbon biosynthesis within oenocytes.
CG18609	0.976482	0.00015798	0.98632	2.4544e-05	1.15304	1.65759e-05	Orthologous to human ELOVL1 (ELOVL fatty acid elongase 1) and ELOVL7 (ELOVL fatty acid elongase 7). Predicted to enable fatty acid elongase activity. Predicted to be involved in fatty acid biosynthetic process and sphingolipid biosynthetic process. Predicted to be integral component of endoplasmic reticulum membrane.
TotX	1.42817	0.000195247	1.16842	0.00301677	1.01876	0.00755139	Turandot X; innate immunity; Some Turandot genes are expressed in response to stress in the fat body by the JAK-STAT pathway.
TotM	1.98908	1.38396e-08	1.59751	1.13915e-06	1.00871	0.0015332	Turandot M; innate immunity; Some Turandot genes are expressed in response to stress in the fat body by the JAK-STAT pathway.
CG17562	0.623657	0.030048	0.91143	0.000388821	0.999817	0.000687894	Predicted to enable fatty-acyl-CoA reductase (alcohol-forming) activity. Predicted to be involved in long-chain fatty-acyl-CoA metabolic process. Predicted to be active in peroxisome.
CG9458	0.631936	0.0216064	0.818944	0.000562301	0.991422	0.000156505	Orthologous to human ELOVL1 (ELOVL fatty acid elongase 1) and ELOVL7 (ELOVL fatty acid elongase 7). Predicted to enable fatty acid elongase activity. Predicted to be involved in fatty acid biosynthetic process and sphingolipid biosynthetic process. Predicted to be integral component of endoplasmic reticulum membrane.
CG7910	0.624094	0.0124685	0.781215	0.00146431	0.962952	0.000290039	Acylglycerol lipase (3.1.1.23), fatty acid amide hydrolase (3.5.1.99); Predicted to enable acylglycerol lipase activity and fatty acid amide hydrolase activity. Predicted to be involved in fatty acid catabolic process.
PGRP-SB1	3.20609	1.58486e-06	2.44492	3.69762e-05	0.893359	0.0344792	Peptidoglycan recognition protein SB1(PGRP-SB1); Toll and Imd signaling pathway,
Lectin-galC1	0.625783	0.020848	0.641677	0.0146109	0.742001	0.00399867	Galactose-specific C-type lectin (Lectin-galC1) encodes a galactose binding protein involved in the induction of bacterial agglutination
CG1648	-0.650057	0.00102267	-0.940954	3.858e-05	-0.587689	0.00669891	unknown function
Prat2	-0.653206	0.0120874	-1.04377	2.97527e-05	-0.978314	7.76157e-05	Phosphoribosylamidotransferase 2(Prat2); Phosphoribosylamidotransferase 2 (Prat2) encodes a type-2 glutamine amidotransferase that is essential in the pathway for de novo synthesis of inosine monophosphate (IMP). I; Purine metabolism, Alanine, aspartate and glutamate metabolism, Metabolic pathways,
CG8661	-0.996379	0.0293882	-3.02282	4.94405e-12	-1.2367	0.0165386	unknown function
CG17376	-3.51484	0.000501726	-2.06857	0.00679303	-1.74524	0.0315799	unkown function
CG10252	-2.68423	0.00194775	-3.1406	0.00043951	-1.77052	0.0266799	Predicted to be active in cytoskeleton.
loopin-1	-2.50947	0.00152958	-3.3213	0.000132529	-1.85913	0.0193276	protein with homology to several leucine aminopeptidases. Arginine and proline metabolism, Glutathione metabolism, Metabolic pathways,
CG7251	-3.1521	0.0130253	-3.28573	0.00894196	-2.08798	0.0450123	Orthologous to human CCDC34 (coiled-coil domain containing 34).
CG3213	-2.31533	0.00288708	-2.2888	0.00403894	-2.12596	0.00748521	Predicted to be involved in regulation of cilium assembly.
CG5614	-4.02979	0.0251212	-4.11449	0.0187922	-2.84527	0.0319083	Predicted to be involved in cilium assembly.
CG3330	-3.68457	0.0364617	-3.76726	0.0281331	-3.67382	0.036237	unkown function
CG17196	-3.91732	0.028201	-2.88032	0.0276044	-3.90228	0.028486	Protein S-acyltransferase; Predicted to enable protein-cysteine S-palmitoyltransferase activity. Predicted to be involved in peptidyl-L-cysteine S-palmitoylation and protein targeting to membrane.
CG18853	-4.73607	0.0137709	-4.81742	0.0103321	-4.72641	0.0137504	Predicted to enable tRNA m6t6A37 methyltransferase activity.
							*according to flybase.org
